# Supplementary material for: Decreased Yes-Associated Protein-1 (YAP1) Expression in Pediatric Hearts with Ventricular Septal Defects
Source: PLoS One. 2015 Oct 1;10(10):e0139712. doi: 10.1371/journal.pone.0139712 (PMC4591351; doi:10.1371/journal.pone.0139712)
Supplement: S1 Table — (XLS) [file pone.0139712.s001.xls]

## Sheet: Sheet1
S1Table. Clinical Features of iVSD
Patient No.	Weight	Gender	Age(m)	Diagnosis	Diameter of VSD(cm)
1	5.1	male	5.6	vsd	1.2
2	5.2	male	6	vsd	0.8
3	7.2	male	6.3	vsd	1
4	5.6	female	5.6	vsd	1
5	9	male	6.1	vsd	1
6	5.3	female	6.6	vsd	0.9
7	6.9	female	5.8	vsd	1.1
8	7.2	male	6.2	vsd	0.8
9	7.7	male	5.7	vsd	0.9
10	8.2	male	7.1	vsd	1.2
11	8.7	male	6.3	vsd	1.2
12	7.5	male	5.7	vsd	1.1
13	9.2	male	7	vsd	0.8
14	7.9	male	5.2	vsd	0.9
15	7.2	female	6.3	vsd	1.1
16	8.3	female	6.9	vsd	1.3
17	4.2	female	4.5	vsd	0.9
18	4.4	female	4.7	vsd	0.8
19	5.3	male	5.5	vsd	0.9
20	8.1	female	6	vsd	1.1
